# Supplementary material for: YouTube as an information source for bleeding gums: A quantitative and qualitative analysis
Source: PLoS One. 2024 Mar 6;19(3):e0298597. doi: 10.1371/journal.pone.0298597 (PMC10917331; doi:10.1371/journal.pone.0298597)
Supplement: S1 Table — (XLSX) [file pone.0298597.s001.xlsx]

## Sheet: Sheet1
title	video link	Name of the video publisher	Upload source	Date of upload	Days since upload	expiration date	Video length(min)	No. of likes	No. of views	No. of comments	No. of subscriptions	Viewing rate (%）	Usefulness Score	GQS	Total Score	DISCERN
How to Treat Bleeding Gums at Home	https://www.youtube.com/watch?v=xFM6p-FybxQ	Joseph R Nemeth DDS & Associates	dentist/specialist	2018-04-12	1599	2022-08-28	4.24	23000	1765677	2030	199000	1104.24	7	4	11.3	4
Bleeding gums - Lapointe dental centres	https://www.youtube.com/watch?v=XsBnqwa0sbw	Lapointe dental centres	hospital/clinic	2015-06-08	2638	2022-08-28	1.54	199	30586	16	5640	11.5944	6	4	10	3
Bleeding Gums Are NOT Normal! What You Need To Know	https://www.youtube.com/watch?v=zQY49N3k5wA	Teeth Talk Girl	dentist/specialist	2020-02-12	928	2022-08-28	6.28	2277	119849	303	300000	129.148	9	5	14	4
Gum Bleeding: Top 10 causes	https://www.youtube.com/watch?v=N5kkdqOWg-0	Medinaz	dentist/specialist	2020-11-26	640	2022-08-28	3.28	1246	157289	91	252000	245.764	8	5	13	3
Do You Have Bleeding Gums? #shorts（5）	https://www.youtube.com/shorts/TKoD_s1W9sE	Cosmodontist Dental and Implant Centre	hospital/clinic	2021-09-17	345	2022-08-28	0.28	83	1766	2	376	5.11884	4	3	7	3
Bleeding Gums? Causes and Treatment of Bleeding Gums at Home | Teeth Health Tips	https://www.youtube.com/watch?v=ggdjx0NVy74	The Yoga Institute	hospital/clinic	2022-02-25	184	2022-08-28	8.02	2010	63719	85	2610000	346.299	6	4.3	10.3	3
Bleedings Gums | Causes & Best Home Remedies	https://www.youtube.com/watch?v=U0Y80liAaEw	Dr Teeth	dentist/specialist	2021-01-10	595	2022-08-28	8.02	1734	111080	98	219000	186.689	6	4.3	10.3	3
Bleeding Gums 101	https://www.youtube.com/watch?v=qHE6Mo02bek	Braces Explained	dentist/specialist	2020-09-12	715	2022-08-28	12.2	844	30014	101	154000	41.9776	7	4.3	11.3	3
How to STOP Bleeding Gums | Treatment for Periodontal Disease	https://www.youtube.com/watch?v=OcPiIF27SOI	Smile Influencers	dentist/specialist	2020-08-06	752	2022-08-28	10.06	1923	121684	253	129000	161.814	6	3.6	9.6	3
evaluating bleed gums	https://www.youtube.com/watch?v=9bOI8fPL7iY	Craig S. Kohler, DDS, MBA, MAGD	dentist/specialist	2016-02-12	2389	2022-08-28	2.58	700	189215	124	35100	79.2026	4	3.6	7.6	3
What causes Bleeding Gums?	https://www.youtube.com/watch?v=tKtPE7pX8iI	Aster Clinic	hospital/clinic	2017-12-12	1720	2022-08-28	10.19	161	19741	13	10300	11.4773	8	4.7	12.7	3
Dentist/Orthodontist Explains Bleeding Gums & What To Do About Gingivitis	https://www.youtube.com/shorts/ZqA6VyocHTk	Dr. Jenny Jeon	dentist/specialist	2021-12-27	244	2022-08-28	0.2	123	3728	1	1730	15.2787	2	1.9	3.9	1
Bleeding Gums When Brushing Teeth	https://www.youtube.com/watch?v=P-V5BZ1iUA0	Electric Teeth	business	2019-10-12	1051	2022-08-28	1.16	299	54448	56	54700	51.8059	5	3.6	8.6	3
Ask UNMC: Bleeding gums	https://www.youtube.com/watch?v=A6GWkhD-gSo	UNMCEDU	hospital/clinic	2009-09-14	4731	2022-08-28	1.04	42	11640	2	11300	2.46037	5	3	8	3
Low vitamin C may cause bleeding gums, researchers say	https://www.youtube.com/watch?v=NmefMoSJI1w	WPLG Local 10	TV channel or news agency	2021-02-09	565	2022-08-28	1.22	14	1092	0	551000	1.93274	4	3	7	3
Why do my gums bleed when I brush?	https://www.youtube.com/watch?v=PgfziREdghc	Bupa Health UK	health information website	2017-02-03	2032	2022-08-28	0.42	122	18688	Comments closed	77300	9.19685	4	3.3	7.3	1
Gum Bleeding: All you need to know	https://www.youtube.com/watch?v=z-h0qcwROt4	Medinaz	dentist/specialist	2020-10-10	687	2022-08-28	4.43	116	7610	17	252000	11.0771	8	4.7	12.7	3
Bleeding Gums Home Remedies | Treat Your Bleeding Gums At Home	https://www.youtube.com/watch?v=e0wgjU5ucgM	Mr.Animate	others	2019-01-03	1333	2022-08-28	4.05	2108	160501	116	53900	120.406	2	2.9	4.9	1
Home Remedies for Bleeding Gums	https://www.youtube.com/watch?v=i6JGXUhhdqw	Times Of India	TV channel or news agency	2015-04-29	2678	2022-08-28	2.24	416	53697	0	2820000	20.0512	5	3.3	8.3	3
Why Do Gums Bleed & How To Stop It	https://www.youtube.com/watch?v=7cs5F07mkqA	Dr Gurs Sehmi	dentist/specialist	2013-10-08	3246	2022-08-28	2.37	352	43236	39	54900	13.3198	6	3.3	9.3	3
Bleeding Gums! | Why do your gums bleed and how to treat them	https://www.youtube.com/watch?v=rBDpwc9On_w	The Tooth Files	dentist/specialist	2020-12-04	632	2022-08-28	3.19	27	1064	1	1590	1.68354	9	4.1	13.1	3
Why do my gums bleed? | Warning signs of Gum Infection - Dr. Rizwana Tarannum | Doctors' Circle	https://www.youtube.com/watch?v=uZl7jRGp1g8	Doctors' Circle World's Largest Health Platform	health information website	2020-03-25	886	2022-08-28	1.3	140	17161	7	1610000	19.3691	5	3.3	8.3	3
WHAT DO I DO ABOUT BLEEDING GUMS?	https://www.youtube.com/watch?v=-n6utBTMSCo	Dr Rhona Eskander	dentist/specialist	2020-05-19	831	2022-08-28	3.41	22	1312	2	3400	1.57882	5	2.7	7.7	3
What Causes Bleeding Gums? - Calgary Dentist Explains	https://www.youtube.com/watch?v=-jz_zKw2Dos	Inglewood Family Dental	hospital/clinic	2019-01-29	1307	2022-08-28	2.04	1	172	0	112	0.131599	5	1.7	6.7	1
"Say No To Bleeding Gums" - Prof Nicola West	https://www.youtube.com/watch?v=RB82lqE2tuI	BSP British Society of Perio & Implant Dentistry	professional organization/association/university	2020-05-11	839	2022-08-28	0.4	2	69	Comments closed	947	0.0822408	3	1.7	4.7	3
What Causes Bleeding Gums and How to Cure It – Stop Bleeding Gums – Dr.Berg	https://www.youtube.com/watch?v=4qoinJuoksw	Dr. Eric Berg DC	dentist/specialist	2016-08-07	2212	2022-08-28	3.56	2392	130498	253	8500000	58.9955	5	3.6	8.6	3
How to stop bleeding gums - In the Chair with Dr. Bobby Chhoker Ep 25	https://www.youtube.com/watch?v=_qOntcHosq8	Dr Bobby Chhoker	dentist/specialist	2020-06-05	814	2022-08-28	3.47	161	16713	19	549	20.5319	5	3.3	8.3	3
Why Do Gums HURT & BLEED After Flossing?	https://www.youtube.com/watch?v=aRdcsUDPgFc	Teeth Talk Girl	dentist/specialist	2022-01-26	214	2022-08-28	2.46	1180	38097	76	301000	178.023	4	3.6	7.6	4
What is bleeding gums	https://www.youtube.com/watch?v=waTai8G1yHs	Checkdent	health information website	2013-11-30	3193	2022-08-28	1.57	41	24276	2	57100	7.60288	6	3	9	1
Bleeding Gums? That's a sign of gum disease!	https://www.youtube.com/watch?v=IoguNfmz_po	PerioLase4LANAP	business	2018-04-23	1588	2022-08-28	3.49	1	136	0	1000	0.0856423	2	1	3	0
11 Common Causes of Bleeding Gums	https://www.youtube.com/watch?v=ZikYskKla3E	Cosmetic Dentistry Near Me	health information website	2017-09-06	1817	2022-08-28	5.38	149	29698	9	2760	16.3445	8	4	12	2
Pregnancy Tumor, Bleeding Gums and Pregnancy Gingivitis	https://www.youtube.com/watch?v=M5fWTZKnZMs	Joseph R Nemeth DDS & Associates	dentist/specialist	2017-08-23	1831	2022-08-28	2.52	62	6560	3	199000	3.58274	3	2.3	5.3	3
Should I Stop Flossing if My Gums Bleed??	https://www.youtube.com/watch?v=J-vto1BjoUA	Prairie Rose Family Dentists	hospital/clinic	2020-12-02	634	2022-08-28	3.05	137	13951	12	320	22.0047	7	4	11	3
How to stop BLEEDING GUMS/ Blood from gums treatment	https://www.youtube.com/watch?v=A8zomANrfZ8	Magizhchi dental	hospital/clinic	2021-02-08	566	2022-08-28	3.07	63	4420	5	56500	7.80919	6	3.7	9.7	3
Bleeding Gums	https://www.youtube.com/watch?v=_ZV0mrhE3VI	Youth Smiles	hospital/clinic	2016-09-09	2179	2022-08-28	1.24	5	1139	0	34	0.522717	4	2.7	6.7	3
Why My Gums Bleed? / Bleeding Gum is NOT Normal! / Stages of Gum Disease /What you Need To Know	https://www.youtube.com/watch?v=F-E-eGb_eic	Smile on You and Blessed Smile Dentistry	hospital/clinic	2020-06-27	792	2022-08-28	2.37	12	5022	2	507	6.34091	4	2.3	6.3	2
HOW TO STOP GUM DISEASE AND BLEEDING AT HOME (Fix Gingivitis And Gum Pain, 5 Simple Steps)	https://www.youtube.com/watch?v=L6pgdDIIkYA	Dr Paul's Dental World	dentist/specialist	2020-05-02	848	2022-08-28	5.53	3461	119239	368	11100	140.612	6	4.3	10.3	4
Why do my gums bleed?	https://www.youtube.com/watch?v=HA56fabTZ6s	Clínica Dental Doctores Gandía & Aguiló - Identis	hospital/clinic	2014-12-12	2816	2022-08-28	3.29	3	445	0	17800	0.158026	6	3.1	9.1	3
Swollen & Bleeding Gums Linked To Rheumatoid Arthritis	https://www.youtube.com/watch?v=_Bybwb81lSk	Joseph R Nemeth DDS & Associates	dentist/specialist	2019-09-10	1083	2022-08-28	1.51	234	21721	34	199000	20.0563	1	1.9	2.9	1
FAQ: Why do my gums bleed when I floss?	https://www.youtube.com/watch?v=NVBK91Ywtas	Cary Family Dental	hospital/clinic	2018-09-19	1439	2022-08-28	0.39	170	10935	32	108	7.59903	4	3	7	3
What happens if you neglect gum bleeding?	https://www.youtube.com/watch?v=O_jyWQsa3UE	DrFive	health information website	2019-09-26	1067	2022-08-28	6.15	5	371	0	560	0.347704	6	3.4	9.4	3
Bleeding gum	https://www.youtube.com/watch?v=pyUOO5Cutys	Orang Dadashian	dentist/specialist	2020-04-20	860	2022-08-28	5.55	1	177	0	144	0.205814	4	2.4	6.4	3
Having Bleeding from Gums ??? It's infection of the gums - Laser for Bleeding Gums	https://www.youtube.com/shorts/NpD3vflWKIQ	DR SANA FARISTA	dentist/specialist	2022-07-07	52	2022-08-28	0.29	12	559	0	282	10.75	1	1.9	2.9	1
I've Got Bleeding Gums what should I do | Dental Cosmetics Hertfordshire | How to Stop Bleeding Gums	https://www.youtube.com/watch?v=0JhZHLcXTAo	Cornerhouse Dental Care	hospital/clinic	2016-02-29	2372	2022-08-28	1.08	4	584	0	23	0.246206	5	2.4	7.4	3
Why You Have Bleeding Gums	https://www.youtube.com/watch?v=RTvK4CzCTko	The Bentist	dentist/specialist	2020-11-11	655	2022-08-28	9.44	8177	171209	793	3520000	261.388	7	4.3	11.3	3
Suffering from bleeding gums???	https://www.youtube.com/shorts/5B2PdR1En8c	Kamala Dental Speciality Hospital	hospital/clinic	2022-06-01	88	2022-08-28	0.36	6	390	0	476	4.43182	2	2.3	4.3	2
Why Do my Gums Bleed? // 3 Reasons Your Gums May Be BLEEDING!	https://www.youtube.com/watch?v=Cu6tc3VUoLE	URBN Dental Uptown	hospital/clinic	2021-03-18	528	2022-08-28	1.32	514	6919	2	607	13.1042	6	4	10	3
Why do my teeth bleed when I brush my teeth? - Dr. Sangeeta Honnur	https://www.youtube.com/watch?v=pc1UaJJVF6M	Doctors' Circle World's Largest Health Platform	health information website	2016-05-05	2306	2022-08-28	2.59	528	77592	127	1620000	33.6479	5	3.3	8.3	3
Bleeding gums from flossing?	https://www.youtube.com/shorts/dfq95Dl3cgQ	Lowenberg Lituchy & Kantor	dentist/specialist	2021-08-04	389	2022-08-28	0.42	6	67	0	432	0.172237	2	1	3	1
How to help treat inflammed, sore or bleeding gums at home	https://www.youtube.com/watch?v=OT8OWf0SPTo	Montagu Dental	hospital/clinic	2020-04-16	864	2022-08-28	5.48	0	1250	3	328	1.44676	2	2	4	2
Why do my gums bleed?	https://www.youtube.com/watch?v=lHGQwBYA-hM	Bupa Health UK	health information website	2017-02-03	2032	2022-08-28	0.3	25	5189	Comments closed	77300	2.55364	2	1.6	3.6	1
How to Control Gingival Bleeding - Dental Minute with Steven T. Cutbirth, DDS	https://www.youtube.com/watch?v=xKaLL33V5Ck	Dental Minute with Steven T. Cutbirth, DDS	dentist/specialist	2018-04-05	1606	2022-08-28	3.43	259	11844	36	95600	7.37484	3	2.3	5.3	2
Gingival flap surgery - solution for bleeding gums and loose teeth	https://www.youtube.com/watch?v=1PtD1rNp-10	Richardsons Face Hospitals	hospital/clinic	2017-09-06	1817	2022-08-28	0.4	120	38416	40	1660000	21.1425	2	2.6	4.6	2
Treat bleeding gums with Colgate Gum Expert! | English	https://www.youtube.com/watch?v=POb53J0QNyk	Colgate India	business	2022-01-25	215	2022-08-28	0.3	26	4476045	0	851000	20818.8	2	2.9	4.9	2
Bleeding Gums? Feeling sensitive during scaling? Dentist explains why!	https://www.youtube.com/watch?v=UQ8CzgxclK8	Dr. Kayla Teh	dentist/specialist	2019-05-10	1206	2022-08-28	0.56	38	2283	4	34100	1.89303	2	1.3	3.3	1
Bleeding Gums and COVID 19	https://www.youtube.com/watch?v=jehBnCPBUM0	Dr. Debbie Ozment	dentist/specialist	2020-05-21	829	2022-08-28	6.06	16	1064	8	2440	1.28347	4	2.7	6.7	3
Is The Lack Of Vitamin C Behind Bleeding Gums? 🎬 🎥 By Dr. Fajardo	https://www.youtube.com/shorts/E12nsMDsL1s	Dental Designs Channel	hospital/clinic	2022-05-12	108	2022-08-28	0.4	6	375	0	99	3.47222	3	1.6	4.6	1
Stop a Dental Beed	https://www.youtube.com/watch?v=2qv6bP9s9Bg	Apprentice Doctor's Medical Simulation Training	others	2019-09-27	1066	2022-08-28	2.55	191	41580	0	13300	39.0056	3	2.9	5.9	3
GUM DISEASE IN KIDS. Causes & Treatment | Bleeding Gums in Kids- Dr. K Saranya | Doctors' Circle	https://www.youtube.com/watch?v=ZX7qEMfh3t0	Doctors' Circle World's Largest Health Platform	health information website	2022-05-10	110	2022-08-28	1.49	20	1778	12	1620000	16.1636	4	3.3	7.3	3
11 EFFECTIVE Home Remedies for BLEEDING GUMS & TEETH	https://www.youtube.com/watch?v=WGcHKpZoiXw	Natural Health Remedies	health information website	2022-07-28	31	2022-08-28	7.4	123	1542	7	670000	49.7419	5	3.6	8.6	3
Why do my gums bleed?	https://www.youtube.com/watch?v=quk2Tv26AVA	Nebraska Family Dentistry	hospital/clinic	2018-03-16	1626	2022-08-28	1.22	4	315	1	1020	0.193727	7	3.1	10.1	3
Can Menopause cause teeth problems, such as dry mouth and bleeding gums?	https://www.youtube.com/watch?v=L0q-YFe6-YQ	London Smiling by Dr Uchenna Okoye	dentist/specialist	2021-04-30	485	2022-08-28	3.47	29	685	4	444	1.41237	3	2	5	3
Bleeding Gums| Top 10 Causes	https://www.youtube.com/watch?v=2l8WXxIfIJY	Dental notes	dentist/specialist	2021-03-18	528	2022-08-28	3	23	343	19	46	0.649621	6	3.4	9.4	3
Don't let bleeding gums or gingivitis bring you down	https://www.youtube.com/watch?v=sG92-ozSx_A	Dublin Dental Care	hospital/clinic	2018-08-16	1473	2022-08-28	6.05	0	95	0	158	0.0644942	5	2.4	7.4	3
Bleeding Gum Prevention	https://www.youtube.com/watch?v=k3gq5TufLFw	The Dental Hygiene Suite	hospital/clinic	2016-10-07	2151	2022-08-28	3.04	3	225	0	111	0.104603	5	2.4	7.4	3
Home remedies for bleeding gums - Onlymyhealth.com	https://www.youtube.com/watch?v=ZjLbPJE-zBA	OnlyMyHealth	health information website	2016-10-17	2141	2022-08-28	1.29	5	1904	0	496000	0.889304	4	2.7	6.7	3
What to do about bleeding gums #shorts	https://www.youtube.com/shorts/uA1MKuxjCNU	london Smiling by Dr Uchenna Okoye	dentist/specialist	2021-08-21	372	2022-08-28	0.35	10	438	1	444	1.17742	4	2.7	6.7	2
16 Great Techniques for Stopping Your Bleeding Gums	https://www.youtube.com/watch?v=hmWMdDtvWPw	Bestie	others	2021-08-29	364	2022-08-28	10.45	1031	44640	29	4310000	122.637	4	2.9	6.9	2
What to do to stop bleeding after tooth extraction?! / How to control bleeding after extraction?!	https://www.youtube.com/watch?v=ZBEBJGgs0ro	Deluxe Dentistry	hospital/clinic	2020-04-27	853	2022-08-28	4.53	1145	51273	121	315	60.109	6	4.3	10.3	3
ToothShower, floss alternative, water flosser, shower flossing for gingivitis, bleeding gums.	https://www.youtube.com/watch?v=LmZv-eat_sU	ToothShower LLC	business	2020-09-04	723	2022-08-28	2.48	0	69	0	125	0.0954357	1	1	2	1
How Can Corsodyl Help Stop Bleeding Gums? | Corsodyl	https://www.youtube.com/watch?v=5h4kYTuZsaY	Corsodyl GB	business	2017-02-21	2014	2022-08-28	0.3	94	18250	Comments closed	1460	9.06157	2	2.3	4.3	1
如何在家中停止流血的牙齦	https://www.youtube.com/watch?v=YsT1X8ISh88	自然療法	health information website	2020-04-16	864	2022-08-28	3.07	808	29158	21	3360000	33.7477	5	3.3	8.3	3
Bleeding Gums: Is it dangerous? (Causes and What To Do)	https://www.youtube.com/watch?v=aSfDu4BdX5g	DrUsamaYT	dentist/specialist	2021-12-20	251	2022-08-28	3.21	23	348	3	4240	1.38645	6	3.4	9.4	3
What Bleeding Gums and Pregnancy REALLY mean	https://www.youtube.com/watch?v=8yqMVMiUDfY	Dr Steven Lin	dentist/specialist	2017-11-23	1739	2022-08-28	2.02	21	2817	1	3370	1.6199	3	1.3	4.3	1
Bleeding Gums? | DENTIST explains 9 reasons WHY Gums Bleed...	https://www.youtube.com/watch?v=iNKn2jS7ZpE	DentistJess	dentist/specialist	2021-03-02	544	2022-08-28	8.05	28	319	13	1020	0.586397	8	3.4	11.4	3
Home Remedies for Bleeding Gums	https://www.youtube.com/watch?v=lcK1_BVwG4c	Healthy Home Habits	health information website	2020-04-16	864	2022-08-28	5.26	98	3982	15	9980	4.6088	7	3.7	10.7	2
Second Trimester Pregnancy Symptoms | Leg Swelling, Back Pain, Bleeding Gums and More	https://www.youtube.com/watch?v=oq2QQB8fzFE	Diana In The Pink	others	2022-07-27	32	2022-08-28	7.53	417	7153	79	184000	223.531	4	2.9	6.9	2
Hopes, Dreams, and Bleeding Gums	https://www.youtube.com/watch?v=I3_Z63wYPvs	Dr. Debbie Ozment	dentist/specialist	2021-07-07	417	2022-08-28	1.02	6	60	3	2440	0.143885	1	1	2	1
What Causes Bleeding Gums? | Corsodyl	https://www.youtube.com/watch?v=jwdLFmMEArU	Corsodyl GB	business	2017-02-21	2014	2022-08-28	0.31	56	9140	Comments closed	1460	4.53823	3	1.6	4.6	0
Grow Back Receding Gums And Treat Treat Bleeding Gums/ Heal Sensitive Teeth / Gingivitis	https://www.youtube.com/watch?v=K8CNxUQoRXk	Samyuktha Diaries	others	2020-06-17	802	2022-08-28	4.32	5015	124474	98	452000	155.204	3	2.9	5.9	2
Bleeding gums	https://www.youtube.com/watch?v=iW1vrEKnDjg	THE dentist Salisbury	dentist/specialist	2020-03-30	881	2022-08-28	0.55	0	21	0	5	0.0238365	3	1.7	4.7	3
How Quickly Does parodontax™ Toothpaste Work to Reduce Bleeding Gums?	https://www.youtube.com/watch?v=D2dNtqwNvAU	parodontax US	business	2018-04-11	1600	2022-08-28	0.33	49	14603	Comments closed	11900	9.12688	4	3	7	2
How to treat bleeding gums at home	https://www.youtube.com/watch?v=BICK3F87m8c	Electric Teeth	business	2022-02-10	199	2022-08-28	3.52	54	2741	3	54700	13.7739	8	4	12	3
How To Floss? Why Does my gum bleed? Why do I need to floss?	https://www.youtube.com/watch?v=6cauJ0KDd1A	Loc Huynh, DMD, AEGD, FICOI	dentist/specialist	2020-11-12	654	2022-08-28	1.38	27	4619	6	3170	7.06269	4	2.3	6.3	2
Do you suffer from bleeding gums?	https://www.youtube.com/watch?v=9oiF3QFPZk4	Gallardo Periodontics & Implant Dentistry	dentist/specialist	2022-02-18	191	2022-08-28	1.43	0	11	0	513	0.0575916	4	2.4	6.4	3
Home Remedies For Bleeding Gums & Bad Breath | Top 05 Best Ways to Cure Bleeding Gums Naturally	https://www.youtube.com/watch?v=YoMKk0FPh4c	Grandmothers Secret Recipes	health information website	2017-03-28	1979	2022-08-28	2.44	265	15206	14	132000	7.68368	4	3	7	2
Bleeding Gums: Causes and Treatments	https://www.youtube.com/watch?v=AUapL-poXgs	Century Dental	hospital/clinic	2021-11-26	275	2022-08-28	4.39	0	17	Comments closed	14	0.0618182	7	3.1	10.1	3
How To Stop Bleeding Gums And Improve Your Dental Health	https://www.youtube.com/watch?v=wdjAB47QarY	Water Flosser Guide	business	2020-03-13	898	2022-08-28	2.53	3	354	0	866	0.394209	6	3.4	9.4	2
Toothpaste for Bleeding Gums | Parodontax	https://www.youtube.com/watch?v=Jdqx46_NLL4	parodontax US	business	2020-01-14	957	2022-08-28	0.32	58	11109	Comments closed	11900	11.6082	3	2.6	5.6	2
bleeding gums????why???	https://www.youtube.com/shorts/LpcZ7P0zSyk	DENTIST NENAVATA	dentist/specialist	2021-05-12	473	2022-08-28	0.27	9	247	2	66	0.522199	3	2	5	2
#How to stop bleeding gums	https://www.youtube.com/watch?v=5zQBaLCVp1g	Hanny Dental Furnish #HannahOlaoye	dentist/specialist	2022-01-11	229	2022-08-28	4.45	9	66	0	110	0.28821	6	2.7	8.7	3
How do I treat bleeding gums?	https://www.youtube.com/watch?v=CQLwdAGA7vU	TheraBreath	business	2014-10-09	2880	2022-08-28	0.34	8	1531	0	3600	0.531597	2	2	4	2
Five quick tips to help prevent bleeding gums	https://www.youtube.com/watch?v=1vuKYtR1nZA	TheraBreath	business	2014-10-11	2878	2022-08-28	1.42	883	108661	29	3600	37.7557	2	2.9	4.9	2
Stop Flossing - Do this & Stop Bleeding Gums & Bad Breath Naturally - 2/3	https://www.youtube.com/watch?v=fuI37B69h8I	The Art of Unity - Bill Farr	others	2019-02-08	1297	2022-08-28	4.48	322	11191	34	66100	8.62837	3	2.3	5.3	4
Bleeding gums	https://www.youtube.com/watch?v=omTyejLGmX8	NLO Health Facts	health information website	2020-05-01	849	2022-08-28	9.52	56	10080	5	179	11.8728	8	4	12	2
How to Stop Bleeding Gums With The GumSaver	https://www.youtube.com/watch?v=WkvC43rEtIg	bh06als	others	2016-07-25	2225	2022-08-28	1.47	55	4546	1	31	2.04315	3	2.3	5.3	2
Why Are My Gums Bleeding?	https://www.youtube.com/watch?v=4M63VHcgcuo	Pickens Family Dentistry	hospital/clinic	2019-03-09	1268	2022-08-28	2.3	0	68	0	70	0.0536278	6	3.1	9.1	2
Bleeding Gums	https://www.youtube.com/shorts/oVs4Q9EvZr4	Lasting Impressions Dental Spa	hospital/clinic	2022-06-30	59	2022-08-28	0.33	0	32	0	12	0.542373	2	1.3	3.3	1
Home Remedies For Bleeding Gums #homeremedies #bleedinggums #toothfairyindore	https://www.youtube.com/shorts/ets1mdB6vik	Dr. Surbhi Wadhwani	dentist/specialist	2021-05-14	471	2022-08-28	0.3	13	269	0	2260	0.571125	3	2	5	3
How to Stop Bleeding Gums	https://www.youtube.com/watch?v=Wh-t94Hzwik	Sunrise Dentistry	hospital/clinic	2021-12-02	269	2022-08-28	4.39	0	27	Comments closed	2	0.100372	5	2.4	7.4	3
Is it normal to have bleeding gums?	https://www.youtube.com/watch?v=xq4U1wuNVV4	Perio & Implant Dental Referral Centre	hospital/clinic	2022-04-14	136	2022-08-28	0.54	0	3	0	2	0.0220588	3	1.7	4.7	3
Why are my gums bleeding and what can I do about it?	https://www.youtube.com/watch?v=RY-Ypc_Nd18	Southeast Family Dental	hospital/clinic	2014-02-19	3112	2022-08-28	1.58	1	460	0	838	0.147815	4	2.4	6.4	3
Heal Bleeding Gums in 7 days? Proven Bleeding Gums Treatment bleeding gums causes	https://www.youtube.com/watch?v=I1bDp7Vr-Ac	Donna Taylor	dentist/specialist	2013-08-13	3302	2022-08-28	2.2	3	439	0	4610	0.13295	3	1.7	4.7	3
How to Stop Bleeding Gums | Home Remedies	https://www.youtube.com/watch?v=C9L_6WvQavE	Health Conscious	health information website	2020-07-05	784	2022-08-28	3.56	3	95	0	1410	0.121173	6	3.1	9.1	4
Five Effective Ways to Stop Bleeding Gums	https://www.youtube.com/watch?v=1hdHfs7PiyI	Sunrise Dentistry	hospital/clinic	2021-04-06	509	2022-08-28	4.45	0	9	Comments closed	2	0.0176817	8	3.1	11.1	3
Bleeding Gums!!! Why do your gums bleeds?! PART 1	https://www.youtube.com/watch?v=ylufXzGTC2w	DentalChronicles	dentist/specialist	2017-06-06	1909	2022-08-28	3.49	20	656	5	298	0.343635	6	3.4	9.4	3
Do Bleeding Gums Go Away By Themselves? | parodontax™	https://www.youtube.com/watch?v=zbJsiU39WXY	parodontax US	business	2019-08-07	1117	2022-08-28	0.06	13	2486	Comments closed	11900	2.2256	2	2.3	4.3	1
