# Supplementary material for: YouTube as an information source for bleeding gums: A quantitative and qualitative analysis
Source: PLoS One. 2024 Mar 6;19(3):e0298597. doi: 10.1371/journal.pone.0298597 (PMC10917331; doi:10.1371/journal.pone.0298597)
Supplement: S2 Table — (XLSX) [file pone.0298597.s002.xlsx]

## Sheet: Sheet1
reasons for video exclusion
title	video link	reasons for video exclusion																	视频简介
Take care of bleeding gums at home! #shorts	https://www.youtube.com/shorts/OTeGXRg0_oA	without audio or descriptions
BLEEDING GUMS - CAUSES AND HOME REMEDY | मसूड़ो से खून का घरेलु उपचार	https://www.youtube.com/watch?v=Aka3WMx_qFE	inadequate audio quality
Bleeding Gums and the Signs of Gingivitis | Colgate®	https://www.youtube.com/watch?v=I1QIn9FIhVk	without audio or descriptions
Bleeding Gums: Causes and Treatment | Jaago Lahore	https://www.youtube.com/watch?v=10URyGEksHU	not in English
Bleeding Gums : Causes & Home Remedies | Dr. Aparna (In Hindi)	https://www.youtube.com/watch?v=GZ6Zld8WFsU	not in English
Treat bleeding gums with Colgate Gum Expert! | Tamil	https://www.youtube.com/watch?v=rPaX8pQMpIA	not in English
Bleeding Gums? Do This!	https://www.youtube.com/watch?v=Tey7je1UXyQ	poor sound quality
BLEEDING GUMS AND ULCERS- HOME REMEDIES | मसूड़ों से खून निकलने का घरेलू उपचार	https://www.youtube.com/watch?v=xlkJmVOwcXY	poor sound quality
Bleeding Gums, और उसका घरेलू इलाज	https://www.youtube.com/watch?v=xC1mkxQ6Ues	poor sound quality
Bleeding From The Gums | Bleeding Gums Remedy | Reasons for Bleeding Gums | Aayush | ETV Life	https://www.youtube.com/watch?v=UdDIg0EFvno	not in English
Can Bleeding Gums be a sign of something serious?	https://www.youtube.com/watch?v=1bQzELzfNF0	poor sound quality
How to Treat Bleeding gums | मसूड़ों से खून रोकने के घरेलू उपचार | Bleeding Gums	https://www.youtube.com/watch?v=TxiCNf3MkJ4	poor sound quality
BLEEDING GUMS - At HOME TREATMENT منہ سے خون آنا | HOME REMEDIES | URDU | DR. INQALAB FAREED	https://www.youtube.com/watch?v=ybte0p5jX4g	poor sound quality
Ultrasonic teeth cleaning (watch why your gums bleed)	https://www.youtube.com/watch?v=AwxCnFkwr4I	lacked sound or explanation
Bleeding Gums Home remedies By A Dentist | Masooro se Khoon ana #gumsbleeding #homeremedies #drjamal	https://www.youtube.com/shorts/iCVdNg3-CYA	without audio or descriptions
why are my gums bleeding? Causes, Treatment - Tooth Time Family Dentistry New Braunfels Texas	https://www.youtube.com/watch?v=im05eZ9vwyk	without audio or descriptions
Bleeding Gums When Brushing? Why Do My Gums Bleed When I Brush My Teeth?	https://www.youtube.com/watch?v=O0xLmuSuyFU	without audio or descriptions
Bleeding Gums | Bleeding Gums Treatment | Irritated Gums | Bleeding Gums without Brushing	https://www.youtube.com/watch?v=zr6_64iKNMo	not in English
Bleeding Gums During Pregnancy	https://www.youtube.com/watch?v=FANDsEmxPMg	poor sound quality
Receding Gums Surgery	https://www.youtube.com/shorts/bgGF1tgMpbY	without audio or descriptions
Bleeding Gums ??? Dental Tips by Dr. Ghazala Ahmed	https://www.youtube.com/shorts/VXwgP6ez2HA	without audio or descriptions
Have you got Bleeding Gums?	https://www.youtube.com/watch?v=8i7qN9wuiSc	irrelevant to the topic
How to treat🩺bleeding gums🩸in Tamil/ simple and easy ways to treat🏥gingivitis @ROCIS USA Vlog	https://www.youtube.com/watch?v=pHlmvX888Go	poor sound quality
Bleeding Gums during Pregnancy	https://www.youtube.com/watch?v=25qDWmwNuYg	without audio or descriptions
Why Gums Bleed? | What are possible complications? | Treatment | Dr. Inqalab | Urdu | Hindi	https://www.youtube.com/watch?v=RQvWyfFZAfw	not in English
Formulation of Toothpaste for Bleeding gums (Antigingivitic ), Sensitive Teeth and Teeth whitening	https://www.youtube.com/watch?v=FOaBfM0JCPI	longer than 15 min
Causes Of Bad Breath | How To Stop Gum Bleeding?	https://www.youtube.com/watch?v=vQR4xKlVMfw	not in English
Getting Slenderizing IPR for Invisalign | Pain, Sensitivity & Bleeding Gums	https://www.youtube.com/watch?v=2oACE3TqNTs	irrelevant to the topic
GUM DISEASE IN KIDS. Causes & Treatment | Bleeding Gums in Kids- Dr. K Saranya | Doctors' Circle	https://www.youtube.com/watch?v=ZX7qEMfh3t0	repetition of videos
Stop a Dental Beed	https://www.youtube.com/watch?v=2qv6bP9s9Bg	repetition of videos
Everything You Need to Know About Bleeding Gums	https://www.youtube.com/watch?v=7qHdjhLIjAU	without audio or descriptions
ToothShower, puffy bleeding gums?	https://www.youtube.com/shorts/ztfp829V-54	without audio or descriptions
How to stop Bleeding Gums? | The Dental Home TV	https://www.youtube.com/watch?v=QMnf1LaflAQ	not in English
Bleeding Gums in Dogs | Wag!	https://www.youtube.com/watch?v=Q1Y1j0hrgjI	without audio or descriptions
Gum Recession? Gum Bleeding ? Gum Disease?	https://www.youtube.com/shorts/m31gldZETnM	without audio or descriptions
BLEEDING GUMS CAUSES , TREATMENT & PREVENTION ( HINDI ) # DENTAL AWARENESS.	https://www.youtube.com/watch?v=2owmbKLKFXQ	poor sound quality
Bleeding Gums	https://www.youtube.com/watch?v=X_Ztc0rhLFk	poor sound quality
Do Hormone Imbalances Cause Bleeding Gums	https://www.youtube.com/watch?v=GAA1-gQt0ow	longer than 15 min
Dumudugong Gilagid 🩸 kulang sa Vitamin C (Bleeding Gums)	https://www.youtube.com/watch?v=FjknWn7ZhPk	not in English
Bleeding Gums During Pregnancy	https://www.youtube.com/watch?v=e9yYelt2PWA	poor sound quality
Dental Myth Busting | Bleeding Gums While Brushing is Not a Good Sign | Summirow Dental	https://www.youtube.com/watch?v=8Xx8GADwXlE	poor sound quality
Gingivitis symptoms, causes, risk factors & treatment | Bleeding gums , swollen gums	https://www.youtube.com/watch?v=rS-S5lZX4lU	poor sound quality
How to get rid of yellow teeth, red bleeding Gums and bad breath? By Dr Talha Bin Aslam	https://www.youtube.com/watch?v=F9MS0dElEgk	poor sound quality
16 Great Techniques for Stopping Your Bleeding Gums	https://www.youtube.com/watch?v=hmWMdDtvWPw	repetition of videos
Cause of Bleeding Gums - Signs of Gingivitis | Colgate® SG	https://www.youtube.com/watch?v=yxtEF_qzevM	without audio or descriptions
如何在家中停止流血的牙齦	https://www.youtube.com/watch?v=YsT1X8ISh88	repetition of videos
Second Trimester Pregnancy Symptoms | Leg Swelling, Back Pain, Bleeding Gums and More	https://www.youtube.com/watch?v=oq2QQB8fzFE	repetition of videos
Bleeding Gums	https://www.youtube.com/watch?v=PEWuTZivmWM	deleted or private and therefore inaccessible
Bleeding Gums	https://www.youtube.com/watch?v=7yhyKmkfJu8	poor sound quality
National Anthem by Bleeding Gum Murphy	https://www.youtube.com/watch?v=ny2azUt5d3Y	irrelevant to the topic
The Simpsons Bleeding Gums' Star Spangled Banner	https://www.youtube.com/watch?v=OyM1IPLncZA	irrelevant to the topic
#Bleedinggums #dental #stopbleedinggums #teeth #gumproblem #oral❤️ ❤️ How to stop bleeding gums ❤️❤️	https://www.youtube.com/watch?v=-G4Z0xA8HGk	without audio or descriptions
Bleeding Gums in Dog | It Can be Cancer? How to Brush & Clean Puppy Teeth At Home | Baadal Bhandaari	https://www.youtube.com/watch?v=zTAYcA78rt0	poor sound quality
Paano Maiwasan At Gamutin Ang Bleeding Gums (Gingivitis And Periodontitis) Dr.Hilda Arellano	https://www.youtube.com/watch?v=uZy2rtnDh4w	poor sound quality
Bleeding Gums	https://www.youtube.com/shorts/nI_nPsuH7Ro	without audio or descriptions
The Legendary "Bleeding Gums" Murphy... (R.I.P)	https://www.youtube.com/watch?v=bQtkyvXQ6CQ	irrelevant to the topic
What Causes Bleeding Gums? | Corsodyl	https://www.youtube.com/watch?v=jwdLFmMEArU	repetition of videos
Bleeding gums	https://www.youtube.com/watch?v=iW1vrEKnDjg	repetition of videos
Why Healing Bleeding Gums is Key to Healing the Gut	https://www.youtube.com/watch?v=PaW0MVyQxM0	longer than 15 min
Gum Recession? Gum Bleeding ? Gum Disease?	https://www.youtube.com/shorts/m31gldZETnM	repetition of videos
How Quickly Does parodontax™ Toothpaste Work to Reduce Bleeding Gums?	https://www.youtube.com/watch?v=D2dNtqwNvAU	repetition of videos
How to treat bleeding gums at home	https://www.youtube.com/watch?v=BICK3F87m8c	repetition of videos
How To Floss? Why Does my gum bleed? Why do I need to floss?	https://www.youtube.com/watch?v=6cauJ0KDd1A	repetition of videos
The Simpsons: Jazzman (Lisa and Bleeding Gums Murphy) Part 1	https://www.youtube.com/watch?v=6hhtQHNecgM	irrelevant to the topic
Supplements can prevent bleeding gums from nutritional deficiency	https://www.youtube.com/watch?v=hpNGVOsM0v0	without audio or descriptions
Bleeding Gums	https://www.youtube.com/watch?v=X_Ztc0rhLFk	repetition of videos
The Day of the Bleeding Gums by Dimitar Dimitrov	https://www.youtube.com/watch?v=OmHicW0mhpQ	not in English
Bleeding Gums Murphy Blues	https://www.youtube.com/watch?v=g0fHaHJkXRs	irrelevant to the topic
How to stop bleeding gums naturally with ginger at home | You will no longer have bleeding gums	https://www.youtube.com/watch?v=xSPN2O5ccag	without audio or descriptions
The Simpsons: Tapped Out - Bleeding Gums Murphy - Premium Character Walkthroughs	https://www.youtube.com/watch?v=MskUSnt755M	irrelevant to the topic
Broken teeth? Bleeding gums? | The Smile Centre	https://www.youtube.com/watch?v=YC7J79YpEyk	without audio or descriptions
The 7 Stages of Grief of Bleeding Gums Murphy	https://www.youtube.com/watch?v=UpXPia4JuJw	irrelevant to the topic
Jazz Man - Lisa Simpson feat. Bleeding Gums Murphy (complete)	https://www.youtube.com/watch?v=nDfMYpbvlT8	irrelevant to the topic
Bleeding Gums	https://www.youtube.com/watch?v=GaNCR4M7nXU	not in English
Smile confidently, gingivitis and bleeding gums may benefit from water flossing.	https://www.youtube.com/watch?v=WYkNAM-e2ek	without audio or descriptions
How To Treat Bleeding Gums At Home | #Shorts	https://www.youtube.com/shorts/y3Pg942y42Y	poor sound quality
Bleeding Gums Murphy (Dan Higgins) - Sax Alto Cover	https://www.youtube.com/watch?v=cXUHR1awHOs	irrelevant to the topic
«Bleeding Gums» Murphy Performs Lisa's Song	https://www.youtube.com/watch?v=zOO-jNfU2Dk	irrelevant to the topic
The Simpsons - Star Spangled Banner Bleeding Gums Murphy´s version	https://www.youtube.com/watch?v=e7xixfoG8Ag	irrelevant to the topic
Oh No! How do I deal with Bleeding gums| #HannahOlaoye | #Dentaltherapist	https://www.youtube.com/watch?v=j1qCAF38Uc4	repetition of videos
Dental Myth Busting | Bleeding Gums While Brushing is Not a Good Sign | Summirow Dental	https://www.youtube.com/watch?v=8Xx8GADwXlE	repetition of videos
Bleeding Gums "Four Star" EP	https://www.youtube.com/watch?v=kRNUGfA6MTo	irrelevant to the topic
Bleeding gums Murphy summer song	https://www.youtube.com/watch?v=c-SwEmJq_cA	irrelevant to the topic
The Simpsons: Lisa Jams with "Bleeding Gums" Murphy	https://www.youtube.com/watch?v=ZZOfMUf5DK0	irrelevant to the topic
How To Stop Bleeding Gums And Improve Your Dental Health	https://www.youtube.com/watch?v=wdjAB47QarY	repetition of videos
Toothpaste for Bleeding Gums | Parodontax	https://www.youtube.com/watch?v=Jdqx46_NLL4	repetition of videos
Bleeding gums Murphy the joy of life	https://www.youtube.com/watch?v=geFvvtzk5cc	irrelevant to the topic
Stop Bleeding Gums in In One Week? Proven Bleeding Gums Therapy bleeding gum disease	https://www.youtube.com/watch?v=T4U2BEmSkjg	repetition of videos
How to stop bleeding gums?	https://www.youtube.com/watch?v=J916Dftyu3s	not in English
Get rid of bad breath/bleeding gums and get glowing skin permanently	https://www.youtube.com/watch?v=EKqLpemBnog	not in English
bleeding gums????why???	https://www.youtube.com/shorts/LpcZ7P0zSyk	repetition of videos
Home remedies for bleeding gums By Zubaida Tariq	https://www.youtube.com/watch?v=X4yxw7oADdw	poor sound quality
#How to stop bleeding gums	https://www.youtube.com/watch?v=5zQBaLCVp1g	repetition of videos
